# Supplementary material for: Accelerated Bone Loss in Transgenic Mice Expressing Constitutively Active TGF-β Receptor Type I
Source: Int J Mol Sci. 2023 Jun 28;24(13):10797. doi: 10.3390/ijms241310797 (PMC10341885; doi:10.3390/ijms241310797)
Supplement: Supplementary file 1 [file ijms-24-10797-s001.zip]

Archive with 1 entries (1 files):
- ijms-2364021-supplementary.pdf
